# Supplementary material for: Acetate supplementation restores cognitive deficits caused by ARID1A haploinsufficiency in excitatory neurons
Source: EMBO Mol Med. 2022 Nov 17;14(12):e15795. doi: 10.15252/emmm.202215795 (PMC9728054; doi:10.15252/emmm.202215795)
Supplement: Supplementary file 3 — Source Data for Expanded View and Appendix [file EMMM-14-e15795-s006.zip]

Archive with 6 entries (5 files):
- manuscriptEMM-2022-15795_SourceDataFor ExpandedViewAndAppendixFigure/
- __MACOSX/._manuscriptEMM-2022-15795_SourceDataFor ExpandedViewAndAppendixFigure
- manuscriptEMM-2022-15795_SourceDataFor ExpandedViewAndAppendixFigure/SourceDataForAppendixFigure S4.pdf
- __MACOSX/manuscriptEMM-2022-15795_SourceDataFor ExpandedViewAndAppendixFigure/._SourceDataForAppendixFigure S4.pdf
- manuscriptEMM-2022-15795_SourceDataFor ExpandedViewAndAppendixFigure/SourceDataForFigure EV1.pdf
- __MACOSX/manuscriptEMM-2022-15795_SourceDataFor ExpandedViewAndAppendixFigure/._SourceDataForFigure EV1.pdf
